# Supplementary material for: Overexpression of the MexXY Multidrug Efflux System Correlates with Deficient Pyoverdine Production in Pseudomonas aeruginosa
Source: Antibiotics (Basel). 2021 May 31;10(6):658. doi: 10.3390/antibiotics10060658 (PMC8226967; doi:10.3390/antibiotics10060658)
Supplement: Supplementary file 1 [file antibiotics-10-00658-s001.zip]

Archive with 1 entries (1 files):
- antibiotics-1208264-supplementary.pdf
